# Supplementary material for: Chlorophyll fluorescence characteristics and H2O2 contents of Chinese tallow tree are dependent on population origin, nutrients and salinity
Source: AoB Plants. 2024 May 2;16(3):plae024. doi: 10.1093/aobpla/plae024 (PMC11285151; doi:10.1093/aobpla/plae024)
Supplement: plae024_suppl_Supplementary_Table_S1_Figures_S1-S2 [file plae024_suppl_supplementary_table_s1_figures_s1-s2.zip]

Archive with 2 entries (2 files):
- Supporting information.pdf
- Table SI.docx
