# Supplementary material for: Chlorophyll fluorescence characteristics and H2O2 contents of Chinese tallow tree are dependent on population origin, nutrients and salinity
Source: AoB Plants. 2024 May 2;16(3):plae024. doi: 10.1093/aobpla/plae024 (PMC11285151; doi:10.1093/aobpla/plae024)
Supplement: plae024_suppl_Supplementary_Data [file plae024_suppl_supplementary_data.xlsx]

## Sheet: nutrition deficiency+salinity
No: nutrition deficiency			Nu: well nutrition S: salinity W: non-salinity
					(g)	(g)	(g)	cm2											(U/g Fw)	(U/g Fw）	(µmol/g Fw)	(nmol/g Fw)
origin	population	treatments		numbers	Leaf biomass	Stem biomass	shoot biomass	Leaf area	Pm	Y(I)	ETR(I)	Fo	Fm	Fv/Fm	Y(II)	ETR(II)	qN	qP	T-AOC	SOD	H2O2 content	O2.-
CH	DW	Nu	W	13	1.325	0.463	1.788	249.17	0.052	0.343	138.6	0.152	0.766	0.801567	0.208	83.9	0.761	0.362	747.279	263.157	21.0761	67.3309
CH	DW	Nu	W	14	2.149	0.645	2.794	294.24	0.038	0.287	115.8	0.15	0.713	0.789621	0.173	70	0.737	0.301	600.942	282.159	17.9243	122.003
CH	DW	Nu	W	16	2.015	0.743	2.758	268.4											666.098	274.926	39.7894	71.3087
CH	DW	Nu	W	18	1.521	0.357	1.878	255.8	0.071	0.28	113.2	0.187	1.024	0.817383	0.176	71.2	0.752	0.293
CH	GL	Nu	W	18	1.014	0.303	1.317	234.64											560.069	212.532	6.03567	87.7732
CH	GL	Nu	W	12	1.827	0.702	2.529	267.91	0.131	0.398	160.5	0.196	1.066	0.816135	0.242	97.7	0.734	0.396	497.064	272.979	7.66174	75.8333
CH	GL	Nu	W	15	2.459	0.931	3.39	337.14	0.236	0.416	168.3	0.229	1.377	0.833696	0.278	112.2	0.64	0.405	767.323	292.916	11.3363	94.4108
CH	GL	Nu	W	17	1.243	0.45	1.693	255.33	0.141	0.367	148.2	0.246	1.204	0.795681	0.213	85.9	0.67	0.342
CH	HC	Nu	W	12	1.579	0.503	2.082	254.03											715.058	251.559	10.3039	129.128
CH	HC	Nu	W	13	1.88	0.588	2.468	283.18	0.131	0.427	172.3	0.218	1.174	0.81431	0.255	102.8	0.763	0.432	728.055	241.988	11.5283	98.3692
CH	HC	Nu	W	14	2.246	0.715	2.961	345.07	0.11	0.421	169.9	0.213	1.029	0.793003	0.253	102	0.787	0.465	689.989	139.496	13.6588	98.3904
CH	HC	Nu	W	17	1.36	0.427	1.787	237.93	0.155	0.447	180.6	0.207	1.126	0.816163	0.274	110.4	0.734	0.447
CH	HF	Nu	W	12	2.286	0.991	3.277	299.57	0.205	0.25	100.9	0.19	1.098	0.826958	0.173	69.8	0.711	0.27	908.573	282.545	16.9782	130.037
CH	HF	Nu	W	13	3.233	1.408	4.641	346.45											1069.87	258.742	19.1358	89.256
CH	HF	Nu	W	17	2.126	0.848	2.974	309.99	0.2	0.236	95.4	0.201	1.246	0.838684	0.16	64.4	0.613	0.226	759.518	288.296	33.3199	89.3123
CH	HF	Nu	W	20	2.692	0.762	3.454	310.85	0.277	0.239	96.4	0.204	1.325	0.846038	0.15	60.6	0.64	0.213
CH	ML	Nu	W	12	1.788	0.831	2.619	302.91	0.187	0.442	178.7	0.175	1.06	0.834906	0.295	119.3	0.735	0.464	495.408	219.47	18.9121	142.258
CH	ML	Nu	W	14	2.625	1.171	3.796	366.64	0.228	0.423	170.7	0.198	1.168	0.830479	0.273	110.1	0.71	0.422	941.492	234.097	10.5645	120.245
CH	ML	Nu	W	16	2.079	0.839	2.918	298.43	0.157	0.323	130.2	0.223	1.269	0.824271	0.196	79.3	0.651	0.294	1162.29	297.773	21.1452	114.25
CH	ML	Nu	W	18	1.689	0.51	2.199	302.22
CH	WX	Nu	W	12	1.597	0.314	1.911	296.41	0.224	0.436	176.2	0.185	1.12	0.834821	0.284	114.7	0.777	0.468	702.873	246.304	22.0287	143.576
CH	WX	Nu	W	13	2.204	0.616	2.82	328.54											902.853	229.097	29.9415	102.793
CH	WX	Nu	W	15	0.956	0.253	1.209	224.17											731.611	244.425	31.0501	104.963
CH	WX	Nu	W	20	0.75	0.242	0.992	245.72	0.038	0.331	133.5	0.13	0.569	0.771529	0.174	70.4	0.743	0.318
CH	YT	Nu	W	14	2.207	0.776	2.983	317.14	0.207	0.391	157.8	0.232	1.24	0.812903	0.232	93.6	0.698	0.369	617.213	271.187	9.78154	125.662
CH	YT	Nu	W	16	2.331	0.868	3.199	342.15	0.144	0.393	158.7	0.19	1.142	0.833625	0.227	91.5	0.732	0.356	594.989	227.336	25.9496	76.9692
CH	YT	Nu	W	18	3.838	1.113	4.951	398.61	0.202	0.302	121.8	0.211	1.232	0.828734	0.197	79.5	0.718	0.308	722.454	287.817	20.5827	93.0076
CH	YT	Nu	W	20	2.253	0.788	3.041	330.56
CH	ZS	Nu	W	14	2.657	1.033	3.69	347.21	0.238	0.428	172.7	0.194	1.11	0.825225	0.281	113.6	0.717	0.444	656.515	276.011	7.41079	116.799
CH	ZS	Nu	W	15	4.578	1.491	6.069	628.7	0.207	0.367	148.2	0.215	1.187	0.818871	0.209	84.5	0.661	0.319	533.599	229.358	17.5457	78.0514
CH	ZS	Nu	W	20	3.986	1.508	5.494	541.3	0.207	0.374	150.9	0.184	1.098	0.832423	0.236	95.3	0.701	0.361	694.322	249.773	17.3121	125.259
CH	ZS	Nu	W	17	2.17	0.828	2.998	318.02
US	GA-1	Nu	W	12	4.369	1.98	6.349	645.64	0.202	0.291	117.4	0.205	1.245	0.835341	0.185	74.8	0.713	0.285	611.12	213.009	11.9079	56.0939
US	GA-1	Nu	W	14	4.835	2.278	7.113	664.97											586.019	228.675	15.1368	114.25
US	GA-1	Nu	W	16	3.838	2.166	6.004	635.3	0.199	0.277	111.8	0.213	1.348	0.841988	0.176	71.2	0.723	0.269	925.348	241.113	21.511	68.1485
US	GA-1	Nu	W	13	3.938	2.075	6.013	567.64	0.179	0.345	139.4	0.231	1.277	0.819107	0.206	82.9	0.791	0.358
US	LA-1	Nu	W	11	4.854	1.844	6.698	970.15	0.203	0.366	147.9	0.204	1.185	0.827848	0.222	89.6	0.726	0.351	1116.42	285.927	18.7309	96.6282
US	LA-1	Nu	W	14	3.088	1.295	4.383	670.21	0.17	0.332	134.1	0.226	1.278	0.823161	0.202	81.6	0.733	0.325	946.336	274.088	16.794	120.682
US	LA-1	Nu	W	17	5.267	2.627	7.894	627.48	0.139	0.302	122	0.18	1.105	0.837104	0.207	83.6	0.689	0.311	1000.43	288.563	24.7238	90.7484
US	LA-1	Nu	W	18	7.31	2.016	9.326	721.81
US	LA-5	Nu	W	11	3.088	1.476	4.564	750.15	0.169	0.31	125	0.222	1.237	0.820534	0.17	68.7	0.773	0.289	508.344	297.437	12.1789	77.4248
US	LA-5	Nu	W	12	4.73	1.97	6.7	776.24											973.263	231.299	10.1296	106.217
US	LA-5	Nu	W	14	5.21	1.923	7.133	766.66	0.181	0.377	152.2	0.2	1.193	0.832355	0.212	85.6	0.747	0.339	719.842	260.556	9.99975	133.489
US	LA-5	Nu	W	17	3.648	1.504	5.152	717.23	0.175	0.336	135.5	0.207	1.221	0.830467	0.194	78.5	0.763	0.318
US	MS-1	Nu	W	12	5.61	2.442	8.052	812.18											817.702	224.78	16.1309	68.8085
US	MS-1	Nu	W	14	4.847	2.291	7.138	810.11	0.217	0.366	147.7	0.175	1.111	0.842484	0.222	89.6	0.761	0.352	679.829	212.329	16.9513	119.777
US	MS-1	Nu	W	17	6.47	2.295	8.765	872.03	0.192	0.352	142.2	0.19	1.118	0.830054	0.191	77	0.717	0.297	579.687	282.642	11.3581	84.9648
US	MS-1	Nu	W	15	5.14	1.716	6.856	870.04	0.185	0.353	142.3	0.2	1.188	0.83165	0.21	84.7	0.661	0.312
US	SC-1	Nu	W	14	5.364	2.701	8.065	771.66	0.207	0.325	131.3	0.2	1.297	0.845798	0.212	85.6	0.726	0.322	666.359	272.398	9.38911	100.868
US	SC-1	Nu	W	16	4.683	2.115	6.798	680.68											835.855	267.773	8.48732	99.2546
US	SC-1	Nu	W	19	5.09	2.985	8.075	802.52	0.225	0.288	116.4	0.201	1.264	0.840981	0.179	72.4	0.709	0.271	547.419	283.687	11.0747	118.401
US	SC-1	Nu	W	11	4.562	2.957	7.519	762.93	0.166	0.194	78.4	0.205	1.231	0.833469	0.116	46.9	0.761	0.188
US	TX-1	Nu	W	16	5.329	2.871	8.2	814.86											757.727	321.313	14.8379	70.299
US	TX-1	Nu	W	19	5.486	2.179	7.665		0.157	0.258	104.2	0.196	1.18	0.833898	0.154	62	0.715	0.237	886.118	291.569	18.4341	126.382
US	TX-1	Nu	W	20	5.687	2.808	8.495	782.11	0.169	0.274	110.6	0.211	1.126	0.812611	0.174	70.3	0.759	0.295	975.392	161.91	20.2711	114.108
US	TX-1	Nu	W	14	4.305	1.791	6.096	763.96	0.151	0.246	99.4	0.209	1.148	0.817944	0.146	58.8	0.798	0.257
US	TX-2	Nu	W	13	5.202	2.67	7.827	870.31	0.18	0.238	96.2	0.21	1.167	0.820051	0.148	59.9	0.758	0.247	732.98	307.668	13.1889	64.1252
US	TX-2	Nu	W	17	5.295	2.34	7.635	836.83	0.227	0.329	132.6	0.199	1.216	0.836349	0.207	83.7	0.703	0.315	749.916	326.254	15.2228	88.9995
US	TX-2	Nu	W	20	5.261	2.941	8.202	843.4											165.408	305.422	19.1222	100.543
US	TX-2	Nu	W	16	5.645	2.521	8.166	827.37	0.207	0.263	106.1	0.196	1.17	0.832479	0.159	64.2	0.756	0.257
US	TX-5	Nu	W	13	5.358	2.615	7.973	891.33											818.375	213.272	4.93165	104.813
US	TX-5	Nu	W	18	4.561	2.587	7.148	852.18	0.176	0.428	172.8	0.198	1.157	0.828868	0.261	105.5	0.758	0.427	1138.15	253.138	25.7395	154.938
US	TX-5	Nu	W	20	5.318	2.68	7.998	860.72	0.155	0.274	110.7	0.189	1.036	0.817568	0.166	67.1	0.734	0.271	1072.13	219.021	20.897	128.309
US	TX-5	Nu	W	11	5.319	2.831	8.15	832.81	0.191	0.332	134.1	0.194	1.152	0.831597	0.213	85.9	0.726	0.333
CH	DW	Nu	S	51	1.641	0.49	2.131	257.35	0.192	0.391	157.7	0.196	1.011	0.806133	0.266	107.5	0.676	0.422	724.024	267.441	20.7601	73.0276
CH	DW	Nu	S	55	1.521	0.498	2.019	242.53											671.309	266.319	30.7097	101.824
CH	DW	Nu	S	60	2.043	0.721	2.764	264.98	0.174	0.38	153.5	0.225	1.142	0.802977	0.253	102.3	0.722	0.421	708.648	228.035	48.2302	148.76
CH	DW	Nu	S	57	1.455	0.455	1.91	243.91	0.142	0.317	128.1	0.215	1.063	0.797742	0.189	76.1	0.754	0.329
CH	GL	Nu	S	53	1.339	0.376	1.715	241.87											756.111	214.603	18.4502	103.216
CH	GL	Nu	S	55	2.039	0.633	2.672	266.27	0.237	0.383	154.5	0.227	1.162	0.804647	0.218	88.1	0.679	0.348	648.625	277.842	16.0762	150.158
CH	GL	Nu	S	60	1.877	0.688	2.565	260.42	0.168	0.379	153	0.209	0.997	0.790371	0.218	87.9	0.755	0.386	683.687	182.185	16.9474	110.773
CH	GL	Nu	S	56	2.281	0.774	3.055	296.47	0.228	0.363	146.4	0.204	1.213	0.831822	0.203	82	0.69	0.308
CH	HC	Nu	S	51	1.571	0.537	2.108	244.97	0.269	0.247	99.7	0.244	1.413	0.827318	0.124	50.1	0.715	0.194	2929.35	241.275	19.0175	215.142
CH	HC	Nu	S	56	1.11	0.402	1.512	233.63											751.098	287.748	19.9045	161.708
CH	HC	Nu	S	57	1.384	0.393	1.777	237.67	0.24	0.298	120.4	0.208	1.219	0.829368	0.161	64.9	0.678	0.243	1282.55	304.432	14.2482	196.093
CH	HC	Nu	S	60	1.616	0.555	2.171	239.43	0.206	0.279	112.7	0.218	1.331	0.836213	0.164	66.2	0.67	0.243
CH	HF	Nu	S																840.027	242.074	40.3233	97.6238
CH	HF	Nu	S	57	1.728	0.579	2.307	254.76	0.209	0.286	115.3	0.178	1.083	0.835642	0.155	62.5	0.742	0.245	899.026	242.045	38.1495	66.0227
CH	HF	Nu	S	60	2.017	0.679	2.696	299.03	0.215	0.228	91.9	0.167	1.014	0.835306	0.129	51.9	0.681	0.192	952.127	217.641	38.3996	85.0453
CH	HF	Nu	S
CH	ML	Nu	S	52	2.066	0.88	2.946	269.54	0.214	0.272	109.7	0.198	1.049	0.811249	0.154	62.4	0.703	0.248	519.117	322.922	13.6358	91.3811
CH	ML	Nu	S	57	2.509	0.952	3.461	304.05	0.23	0.368	148.4	0.193	1.16	0.833621	0.214	86.3	0.73	0.335	441.975	280.267	29.6054	72.4798
CH	ML	Nu	S	60	2.627	0.926	3.553	312.09	0.181	0.213	85.8	0.21	1.021	0.794319	0.126	50.8	0.712	0.211	1262.08	277.523	32.6111	110.686
CH	ML	Nu	S	58	1.348	0.404	1.752	230.35
CH	WX	Nu	S	52	1.554	0.449	2.003	262.32	0.036	0.175	70.8	0.23	0.568	0.59507	0.11	44.5	0.801	0.325	666.364	237.345	12.3217	117.276
CH	WX	Nu	S	54	1.341	0.353	1.694	224.32											810.186	265.648	23.8454	104.718
CH	WX	Nu	S	59	1.585	0.512	2.097	278.84	0.085	0.402	162.4	0.199	0.86	0.768605	0.194	78.4	0.797	0.384	487.253	268.026	18.7523	128.705
CH	WX	Nu	S	60	1.108	0.47	1.578	241.35	0.06	0.276	111.2	0.221	0.837	0.735962	0.142	57.3	0.877	0.362
CH	YT	Nu	S	52	1.555	0.415	1.97	264.74	0.071	0.394	159	0.227	0.959	0.763295	0.172	69.2	0.816	0.354	722.977	256.539	30.0999	144.294
CH	YT	Nu	S	54	1.398	0.56	1.958	260.83											745.733	237.922	24.3206	154.765
CH	YT	Nu	S	57	2.086	1.016	3.102	305.81	0.169	0.361	145.7	0.202	1.046	0.806883	0.207	83.4	0.778	0.364	680.194	254.359	22.7451	106.769
CH	YT	Nu	S	60	1.878	0.585	2.463	285.09	0.147	0.373	150.5	0.21	1.047	0.799427	0.197	79.5	0.762	0.345
CH	ZS	Nu	S	51	1.879	0.771	2.65	301.51											970.244	283.797	12.4282	135.406
CH	ZS	Nu	S	53	2.277	0.814	3.091	299.08	0.2	0.243	98.2	0.217	1.099	0.802548	0.124	50.2	0.691	0.201	988.676	211.399	21.3447	128.804
CH	ZS	Nu	S	59	1.51	0.521	2.031	246.87	0.123	0.308	124.4	0.183	0.984	0.814024	0.174	70.2	0.765	0.296	686.556	232.654	14.0175	148.515
CH	ZS	Nu	S	54	2.157	0.979	3.136	317.18	0.243	0.316	127.6	0.207	1.2	0.8275	0.179	72.1	0.75	0.29
US	GA-1	Nu	S	51	2.944	1.273	4.217	360.04	0.239	0.419	169.2	0.196	1.128	0.826241	0.267	107.8	0.704	0.415	797.371	277.066	9.11272	127.61
US	GA-1	Nu	S	53	2.262	1.215	3.477	341.54	0.227	0.392	158.1	0.21	1.126	0.813499	0.222	89.7	0.767	0.379	708.752	247.538	13.9121	147.977
US	GA-1	Nu	S	54	2.954	1.182	4.136	474.51											685.577	269.644	12.0073	114.45
US	GA-1	Nu	S	57	2.04	1.214	3.254	340.89	0.164	0.446	180.2	0.179	0.97	0.815464	0.262	105.6	0.756	0.439
US	LA-1	Nu	S	54	3.534	1.341	4.875	532.62											1177.2	272.21	23.3992	81.6668
US	LA-1	Nu	S	55	3.306	1.378	4.684	591.16	0.213	0.326	131.4	0.194	1.076	0.819703	0.186	75.1	0.757	0.309	898.841	263.344	25.3442	57.4502
US	LA-1	Nu	S	60	1.334	2.327	3.661	385.12	0.195	0.361	145.6	0.19	1.111	0.828983	0.18	72.6	0.819	0.319	1005.15	277.33	19.1076	85.0407
US	LA-1	Nu	S	52	3.669	1.791	5.46	445.98	0.192	0.342	138	0.196	1.122	0.825312	0.196	79.1	0.815	0.348
US	LA-5	Nu	S	52	2.994	1.491	4.485	373.3											775.469	308.424	27.4948	96.1261
US	LA-5	Nu	S	53	4.05	1.727	5.777	438.43	0.22	0.35	141.5	0.22	1.149	0.808529	0.2	80.9	0.747	0.338	697.74	250.046	18.5114	76.498
US	LA-5	Nu	S	59	3.79	1.411	5.201	466.74	0.202	0.414	167.2	0.188	1.1	0.829091	0.238	96.1	0.75	0.385	844.439	250.525	17.8016	62.5343
US	LA-5	Nu	S	60	3.921	1.584	5.505	489.74	0.228	0.349	140.9	0.215	1.145	0.812227	0.187	75.5	0.777	0.324
US	MS-1	Nu	S	51	4.297	1.61	5.907	472.65											706.652	305.831	14.0645	113.145
US	MS-1	Nu	S	53	4.959	1.84	6.799	723.82	0.195	0.281	113.3	0.202	1.134	0.821869	0.159	64	0.702	0.248	966.685	265.886	25.358	86.1685
US	MS-1	Nu	S	56	4.453	1.747	6.2	447.07	0.205	0.369	149	0.177	1.074	0.835196	0.188	75.8	0.768	0.305	617.998	293.901	27.0426	156.772
US	MS-1	Nu	S	58	3.172	1.532	4.704	417.79	0.214	0.257	103.7	0.193	1.072	0.819963	0.136	55	0.747	0.224
US	SC-1	Nu	S	55	3.197	1.756	4.953	468.64	0.238	0.432	174.3	0.193	1.029	0.812439	0.254	102.3	0.747	0.424	825.298	295.081	22.108	99.6258
US	SC-1	Nu	S	59	4.293	2.396	6.689	477.82	0.212	0.46	185.6	0.185	1.091	0.830431	0.269	108.4	0.765	0.44	691.12	260.086	18.2175	125.668
US	SC-1	Nu	S	60	3.953	2.407	6.36	478.77	0.241	0.457	184.4	0.17	1.065	0.840376	0.307	123.7	0.705	0.462	872.957	258.786	31.977	109.485
US	SC-1	Nu	S	51	3.195	1.431	4.626	471.5
US	TX-1	Nu	S	54	3.542	1.551	5.093	473.09	0.174	0.421	169.9	0.196	1.05	0.813333	0.248	100.1	0.756	0.418	1039.07	296.283	7.97558	100.781
US	TX-1	Nu	S	55	3.526	1.674	5.2	487.1	0.164	0.424	171	0.195	1.031	0.810863	0.201	81	0.79	0.356	1063.11	238.84	31.8041	133.93
US	TX-1	Nu	S	60	3.108	1.836	4.944	448.13											921.025	234.414	9.6255	111.901
US	TX-1	Nu	S	57	2.835	1.621	4.456	445.2	0.223	0.324	130.7	0.184	1.033	0.821878	0.199	80.2	0.75	0.327
US	TX-2	Nu	S	51	2.809	1.225	4.034	429.49	0.197	0.348	140.6	0.217	1.103	0.803264	0.158	63.6	0.813	0.295	981.778	257.586	36.6178	119.06
US	TX-2	Nu	S	52	3.844	1.501	5.345	450.3	0.202	0.406	164	0.204	1.002	0.796407	0.244	98.4	0.755	0.427	1021.73	236.878	26.479	62.2775
US	TX-2	Nu	S	55	3.126	1.611	4.737	449.59	0.211	0.384	155	0.184	1.048	0.824427	0.21	84.7	0.739	0.338	943.11	292.27	25.677	131.893
US	TX-2	Nu	S	57	3.514	1.613	5.127	445.93
US	TX-5	Nu	S	51	3.315	1.625	4.94	458.64											1365.7	207.196	34.0605	107.049
US	TX-5	Nu	S	53	3.161	1.571	4.732	477.72	0.215	0.444	179.2	0.18	1.019	0.823356	0.244	98.4	0.758	0.403	1169.72	207.329	22.8916	137.452
US	TX-5	Nu	S	55	3.67	1.536	5.206	483.78	0.212	0.244	98.5	0.189	1.124	0.831851	0.141	56.7	0.764	0.229	1155.99	217.888	30.962	133.253
US	TX-5	Nu	S	58	3.697	1.606	5.303	418.06	0.217	0.338	136.3	0.179	1.077	0.833798	0.199	80.5	0.739	0.315
CH	DW	No	W	33	1.053	0.33	1.383	230.15	0.142	0.16	64.7	0.203	0.965	0.789637	0.11	44.5	0.733	0.191	975.985	247.099	38.8667	97.2944
CH	DW	No	W	34	1.274	0.377	1.651	233.25	0.156	0.195	78.9	0.24	1.221	0.80344	0.125	50.6	0.745	0.213	988.755	258.47	28.6976	160.018
CH	DW	No	W	35	1.095	0.371	1.466	231.76	0.136	0.223	90.1	0.217	1.139	0.809482	0.148	59.8	0.777	0.259	1367.84	265.933	36.2747	123.223
CH	DW	No	W	37	0.998	0.363	1.361	218.87
CH	GL	No	W	33	0.567	0.184	0.751	217.36											1216.47	295.685	30.2343	97.2123
CH	GL	No	W	34	0.678	0.376	1.054	223.13	0.139	0.126	50.7	0.214	1.111	0.807381	0.069	27.9	0.746	0.117	1139.75	292.916	36.8046	115.765
CH	GL	No	W	35	0.425	0.2215	0.6465	221.55	0.101	0.157	63.4	0.196	0.978	0.799591	0.119	48.1	0.731	0.201	939.398	332.531	34.7051	81.0135
CH	GL	No	W	31	0.568	0.203	0.771		0.134	0.161	64.8	0.236	1.095	0.784475	0.105	42.2	0.739	0.184
CH	HC	No	W	31	0.739	0.266	1.005	204.54											1112.64	241.637	24.5826	193.933
CH	HC	No	W	35	0.963	0.251	1.214	220.35	0.174	0.244	98.4	0.172	0.949	0.818757	0.153	61.6	0.736	0.249	1602.09	272.284	41.4095	190.222
CH	HC	No	W	40	0.97	0.262	1.232	226.52	0.14	0.252	101.7	0.191	0.979	0.804903	0.153	61.7	0.682	0.243	1414.53	242.064	26.5306	191.753
CH	HC	No	W	32	0.564	0.364	0.928	201.59	0.108	0.339	136.7	0.17	0.941	0.819341	0.202	81.7	0.773	0.343
CH	HF	No	W	31	1.123	0.383	1.506	235.57	0.166	0.147	59.1	0.204	1.234	0.834684	0.096	38.7	0.757	0.154	1264.42	278.166	42.582	112.582
CH	HF	No	W	32	1.106	0.615	1.721	225.06	0.206	0.166	67.2	0.218	1.286	0.830482	0.113	45.6	0.724	0.177	1334.54	316.922	48.3022	173.796
CH	HF	No	W	36	0.533	0.095	0.628	205.62	0.144	0.156	63	0.199	1.07	0.814019	0.107	43	0.735	0.175	1228.86	291.095	37.5805	179.97
CH	HF	No	W
CH	ML	No	W	32	1.067	0.363	1.43	251.68	0.162	0.168	67.7	0.236	1.103	0.786038	0.108	43.6	0.711	0.184	1346.15	298.875	43.6244	112.538
CH	ML	No	W	33	0.911	0.383	1.294	233.25											1368.11	325.255	36.5581	138.152
CH	ML	No	W	34	0.956	0.359	1.315	253.18	0.164	0.131	52.9	0.224	1.129	0.801594	0.08	32.4	0.739	0.136	1174.84	298.875	18.0071	73.8653
CH	ML	No	W	39	1.133	0.512	1.645	235.26	0.208	0.125	50.6	0.231	1.174	0.803237	0.083	33.3	0.745	0.141
CH	WX	No	W	35	0.87	0.315	1.185	236.21	0.201	0.188	76	0.19	1.135	0.832599	0.119	48	0.769	0.195	1099.88	289.37	33.3949	129.054
CH	WX	No	W	36	0.646	0.269	0.915	216.58	0.187	0.213	86	0.218	0.677	0.677991	0.128	51.6	0.548	0.236	815.276	277.378	18.6806	106.217
CH	WX	No	W	39	0.883	0.258	1.141	238.9											901.519	249.918	22.5389	86.6308
CH	WX	No	W	38	0.934	0.329	1.263	245.1	0.148	0.191	77	0.203	1	0.797	0.123	49.4	0.751	0.213
CH	YT	No	W	31	1.035	0.607	1.642	259.67											664.269	285.969	14.5006	77.2046
CH	YT	No	W	32	0.92	0.479	1.399	238.4	0.166	0.138	55.5	0.227	1.206	0.811774	0.079	31.7	0.75	0.132	1207.09	259.394	41.9417	168.151
CH	YT	No	W	40	0.89	0.466	1.356	261	0.158	0.16	64.8	0.217	0.994	0.78169	0.106	42.7	0.737	0.187	889.287	242.571	41.2925	103.99
CH	YT	No	W	33	1.276	0.573	1.849	275.83	0.152	0.205	82.6	0.208	0.971	0.785788	0.133	53.6	0.781	0.246
CH	ZS	No	W	34	1.355	0.541	1.896	268.15	0.145	0.136	55	0.21	1.002	0.790419	0.085	34.1	0.749	0.149	941.599	223.522	26.3353	107.513
CH	ZS	No	W	36	1.426	0.511	1.937	278.21											1399.47	232.655	25.013	98.1025
CH	ZS	No	W	38	1.641	0.598	2.239	299.88	0.168	0.166	67.2	0.217	1.056	0.794508	0.106	42.9	0.699	0.176	1155.38	200.118	22.38	128.316
CH	ZS	No	W	39	1.469	0.574	2.043	302.96	0.162	0.116	46.7	0.222	1.001	0.778222	0.078	31.5	0.729	0.138
US	GA-1	No	W	34	1.019	0.578	1.597	266.54	0.139	0.121	49	0.229	1.105	0.79276	0.08	32.1	0.767	0.143	951.153	225.837	35.1608	172.446
US	GA-1	No	W	35	0.872	0.608	1.48	287.21											1231.75	274.171	29.5864	105.193
US	GA-1	No	W	39	0.937	0.561	1.498	261.83	0.153	0.196	79.2	0.213	1.119	0.809651	0.117	47.2	0.774	0.204	1031.76	266.881	42.1128	125.993
US	GA-1	No	W	31	0.792	0.458	1.25	285.35	0.15	0.128	51.7	0.217	1.048	0.792939	0.076	30.7	0.712	0.128
US	LA-1	No	W	32	1.163	0.694	1.857	317.36											1479.91	301.299	26.5481	124.271
US	LA-1	No	W	35	1.354	0.791	2.145	333	0.157	0.121	48.7	0.246	1.178	0.791171	0.075	30.2	0.768	0.135	1217.16	292.702	21.6341	138.325
US	LA-1	No	W	36	1.364	0.681	2.045	320.21	0.129	0.141	57	0.228	1.145	0.800873	0.089	36	0.807	0.166	1249.77	289.532	20.8773	107.232
US	LA-1	No	W	40	0.916	0.465	1.381	292.93	0.163	0.127	51.1	0.259	1.155	0.775758	0.076	30.8	0.811	0.152
US	LA-5	No	W	37	1.088	0.447	1.535	296.94											1342.88	350.917	41.3391	131.605
US	LA-5	No	W	38	1.031	0.576	1.607	319.68	0.115	0.143	57.5	0.208	1.117	0.813787	0.099	40	0.847	0.193	956.62	237.716	36.2622	76.3759
US	LA-5	No	W	40	0.815	0.496	1.311	223.36	0.173	0.1	40.5	0.24	1.097	0.781222	0.065	26.3	0.726	0.114	1157.66	337.974	29.9396	93.0095
US	LA-5	No	W	34	1.339	0.739	2.078	318.48	0.133	0.157	63.3	0.24	1.102	0.782214	0.1	40.3	0.749	0.179
US	MS-1	No	W	34	1.261	0.686	1.947	379.29	0.119	0.128	51.7	0.204	0.933	0.78135	0.075	30.2	0.712	0.129	1170.49	336.464	28.3232	111.999
US	MS-1	No	W	35	1.44	0.513	1.953	378.57	0.152	0.143	57.8	0.215	1.045	0.794258	0.097	39.1	0.698	0.16	1342.7	374.22	26.7605	159.626
US	MS-1	No	W	38	1.421	0.845	2.266	403.74	0.154	0.123	49.5	0.251	1.108	0.773466	0.08	32.5	0.752	0.148	1448.28	291.275	25.2102	144.43
US	MS-1	No	W	39	2.017	0.884	2.901	404.22
US	SC-1	No	W	33	1.177	0.934	2.111	384.26											1191.14	273.71	15.7205	108.955
US	SC-1	No	W	34	1.184	0.717	1.901	37.17	0.151	0.095	38.2	0.232	1.098	0.788707	0.064	25.8	0.745	0.112	1257.62	336.612	29.3229	58.3207
US	SC-1	No	W	37	1.015	0.77	1.785	395.72	0.088	0.116	46.7	0.209	0.942	0.778132	0.07	28.3	0.742	0.126	1147.31	282.451	43.5828	105.113
US	SC-1	No	W	40	1.372	0.912	2.284	394.13	0.139	0.103	41.5	0.278	1.245	0.776707	0.069	27.9	0.79	0.133
US	TX-1	No	W	34	1.287	0.662	1.949	395.66	0.12	0.101	40.6	0.186	1.021	0.817826	0.066	26.6	0.774	0.113	1232.98	230.613	20.2603	120.61
US	TX-1	No	W	38	1.385	0.615	2	410.6	0.125	0.119	47.9	0.192	0.971	0.802266	0.086	34.7	0.765	0.15	1263.96	224.564	39.732	162.213
US	TX-1	No	W	40	1.114	0.686	1.8	351.22											1616.25	260.576	26.4335	125.574
US	TX-1	No	W	39	1.051	0.559	1.61	393.09	0.135	0.115	46.5	0.192	1.012	0.810277	0.073	29.3	0.759	0.124
US	TX-2	No	W	32	1.321	0.672	1.993	371.94											1282	271.928	20.1207	59.7929
US	TX-2	No	W	35	1.213	0.721	1.934	382.86	0.131	0.124	49.9	0.227	1.063	0.786453	0.091	36.5	0.788	0.169	703.955	290.921	17.5562	112.134
US	TX-2	No	W	36	1.461	0.65	2.111	395.91	0.114	0.122	49.2	0.205	1.026	0.800195	0.081	32.9	0.755	0.141	1162.68	304.598	24.9184	73.827
US	TX-2	No	W	38	1.343	0.724	2.067	396.97	0.116	0.108	43.6	0.212	0.924	0.770563	0.07	28.4	0.771	0.133
US	TX-5	No	W	36	1.132	0.738	1.87	371.1	0.137	0.122	49.2	0.219	1.041	0.789625	0.09	36.1	0.736	0.155	1341.65	283.042	19.5863	140.538
US	TX-5	No	W	37	1.206	0.833	2.039	388.34	0.112	0.137	55.5	0.23	1.076	0.786245	0.084	33.7	0.79	0.157	1020.05	253.981	19.0708	114.663
US	TX-5	No	W	38	1.122	0.748	1.87	381.41											1321.54	270.619	18.5585	89.024
US	TX-5	No	W	39	1.445	0.834	2.279	380.14	0.125	0.164	66.4	0.219	1.093	0.799634	0.101	40.7	0.755	0.175
CH	DW	No	S	73	0.949	0.449	1.398	237.71											1204.8	318.14	34.1077	130.679
CH	DW	No	S	76	0.854	0.277	1.131	218.09	0.178	0.276	111.5	0.189	1.026	0.815789	0.175	70.8	0.759	0.295	1825.98	244.685	28.7296	153.358
CH	DW	No	S	79	0.903	0.33	1.233	205.04	0.262	0.257	103.9	0.207	1.031	0.799224	0.158	63.7	0.655	0.249	1798.9	250.941	32.6431	101.196
CH	DW	No	S	72	0.766	0.273	1.039	203.26	0.129	0.202	81.5	0.144	0.68	0.788235	0.123	49.5	0.655	0.198
CH	GL	No	S	73	0.851	0.28	1.131	198.16	0.215	0.283	114.1	0.199	1.145	0.826201	0.165	66.6	0.707	0.257	1095.59	282.856	37.788	269.912
CH	GL	No	S	75	0.656	0.376	1.032	226.15	0.193	0.221	89.1	0.238	1.157	0.794296	0.124	50.2	0.701	0.206	802.571	268.714	37.3084	231.114
CH	GL	No	S	77	0.848	0.341	1.189	197.69	0.133	0.129	52.1	0.196	1.052	0.813688	0.088	35.4	0.692	0.138	859.244	311.562	30.1079	145.307
CH	GL	No	S	79	0.88	0.351	1.231	225.91
CH	HC	No	S	76	0.871	0.335	1.206	232.09	0.207	0.286	115.4	0.217	1.066	0.796435	0.166	66.9	0.64	0.26	1347.35	260.872	26.2261	242.241
CH	HC	No	S	78	0.8	0.301	1.101	213.83	0.179	0.215	86.9	0.191	1.037	0.815815	0.134	54.1	0.685	0.209	1397.6	255.322	26.9515	265.803
CH	HC	No	S	80	0.854	0.318	1.172	224.79	0.254	0.21	84.7	0.224	1.207	0.814416	0.132	53.3	0.689	0.207	1290.44	268.736	30.5965	177.876
CH	HC	No	S	79	1.086	0.332	1.418	241.79
CH	HF	No	S	71	0.752	0.338	1.09	192.53	0.201	0.179	72.2	0.178	1.046	0.829828	0.123	49.6	0.735	0.195	1276.2	290.558	39.0152	153.828
CH	HF	No	S	73	0.81	0.358	1.168	217.22											873.132	277.938	39.904	153.825
CH	HF	No	S	76	0.923	0.261	1.184	202.54	0.251	0.198	79.7	0.207	1.202	0.827787	0.127	51.2	0.669	0.191	1413.73	251.057	29.2883	192.724
CH	HF	No	S	79	0.931	0.449	1.38	220.21	0.267	0.17	68.4	0.229	1.268	0.819401	0.115	46.2	0.69	0.178
CH	ML	No	S	74	1.056	0.347	1.403	245.91	0.141	0.194	78.5	0.21	1.116	0.811828	0.072	29	0.76	0.122	1731.9	296.694	44.5968	130.011
CH	ML	No	S	78	1.085	0.409	1.494	245.13	0.192	0.156	62.8	0.22	1.104	0.800725	0.099	39.9	0.648	0.154	1758.37	308.907	43.8918	172.605
CH	ML	No	S	79	0.978	0.482	1.46	248.71											1591.51	325.189	15.361	179.783
CH	ML	No	S	80	0.84	0.394	1.234	230.87	0.213	0.197	79.4	0.219	1.097	0.800365	0.113	45.5	0.761	0.197
CH	WX	No	S	72	0.786	0.196	0.982	228.11											978.835	232.814	62.2932	174.845
CH	WX	No	S	74	0.749	0.223	0.972	205.55	0.178	0.199	80.2	0.196	1.004	0.804781	0.115	46.3	0.741	0.194	1025.23	307.821	45.2083	298.895
CH	WX	No	S	79	0.852	0.246	1.098	221.78	0.178	0.242	97.7	0.195	1.003	0.805583	0.154	62	0.745	0.26	1121.11	279.767	61.795	263.463
CH	WX	No	S	75	1.045	0.271	1.316	255.54	0.133	0.187	75.5	0.204	0.998	0.795591	0.118	47.5	0.807	0.222
CH	YT	No	S	72	0.825	0.295	1.12	264.72											766.873	320.904	27.8381	126.261
CH	YT	No	S	73	0.778	0.384	1.162	246.69	0.2	0.175	70.8	0.231	1.006	0.770378	0.104	42.1	0.684	0.179	807.441	203.651	40.4491	160.958
CH	YT	No	S	75	0.937	0.356	1.293	264.87	0.213	0.161	64.8	0.238	1.11	0.785586	0.092	37.2	0.727	0.16	943.401	354.394	31.9883	214.973
CH	YT	No	S	74	0.945	0.515	1.46	248.7	0.234	0.18	72.7	0.232	1.211	0.808423	0.109	43.9	0.686	0.173
CH	ZS	No	S	71	0.75	0.339	1.089	235.44	0.256	0.142	57.3	0.207	1.067	0.805998	0.083	33.6	0.632	0.127	950.539	242.597	36.3651	161.823
CH	ZS	No	S	74	1.006	0.472	1.478	259.56											1192.35	235.904	45.6079	190.126
CH	ZS	No	S	76	0.728	0.327	1.055	252.1	0.188	0.124	50	0.234	1.206	0.80597	0.067	26.8	0.716	0.109	1311.02	212.909	46.6074	124.271
CH	ZS	No	S	73	0.794	0.357	1.151	253.46	0.213	0.103	41.7	0.223	1.066	0.790807	0.074	29.7	0.666	0.119
US	GA-1	No	S	74	0.936	0.589	1.525	301.04	0.185	0.184	74.2	0.217	1.053	0.793922	0.12	48.4	0.724	0.204	1220.13	313.698	38.3819	173.419
US	GA-1	No	S	76	0.985	0.603	1.588	288.08	0.212	0.178	71.9	0.216	1.156	0.813149	0.106	42.6	0.746	0.176	1390.83	331.277	24.6147	131.168
US	GA-1	No	S	77	1.024	0.56	1.584	289.33											1836.28	329.057	20.142	152.035
US	GA-1	No	S	79	0.866	0.159	1.025	292.31	0.163	0.164	66.1	0.2	0.989	0.797776	0.105	42.5	0.737	0.18
US	LA-1	No	S	72	0.98	0.453	1.433	299.04	0.135	0.147	59.4	0.202	0.975	0.792821	0.09	36.3	0.756	0.159	1328.39	298.595	27.6469	149.032
US	LA-1	No	S	73	1.136	0.55	1.686	276.75	0.137	0.083	33.6	0.213	0.873	0.756014	0.06	24	0.684	0.105	1363.57	285.793	38.1767	98.725
US	LA-1	No	S	78	1.03	0.588	1.618	288.43	0.121	0.129	52.1	0.208	1.014	0.794872	0.081	32.8	0.8	0.152	1117.64	282.895	34.9593	147.918
US	LA-1	No	S	75	1.187	0.688	1.875	377.31
US	LA-5	No	S	74	1.341	0.476	1.817	353.55	0.163	0.121	48.9	0.213	1.058	0.798677	0.077	30.9	0.727	0.129	1288.01	263.843	37.5776	197.887
US	LA-5	No	S	75	1.032	0.534	1.566	350.13	0.154	0.153	61.7	0.206	1.05	0.80381	0.096	38.8	0.766	0.168	770.958	264.703	25.5852	228.312
US	LA-5	No	S	80	0.103	0.545	0.648	346.82	0.129	0.097	39.3	0.21	1.046	0.799235	0.061	24.4	0.768	0.107	1117.02	232.196	40.5492	235.195
US	LA-5	No	S	77	0.922	0.495	1.417	337.37
US	MS-1	No	S	75	1.443	0.661	2.104	387.59	0.192	0.207	83.6	0.208	1.124	0.814947	0.126	50.8	0.721	0.203	1361.12	248.437	27.9627	108.347
US	MS-1	No	S	77	1.226	0.688	1.914	380.42	0.162	0.082	33.1	0.195	1.067	0.817245	0.056	22.6	0.711	0.089	1067.36	311.14	21.6311	233.169
US	MS-1	No	S	79	1.359	0.731	2.09	382.22											1087.29	267.226	25.8183	107.138
US	MS-1	No	S	80	1.286	0.581	1.867	374.82	0.203	0.1	40.4	0.212	1.15	0.815652	0.063	25.6	0.697	0.1
US	SC-1	No	S	74	1.117	0.875	1.992	376.52											1097.99	301.783	30.9409	148.76
US	SC-1	No	S	75	0.885	0.527	1.412	368.2	0.149	0.123	49.8	0.22	1.016	0.783465	0.078	31.5	0.724	0.136	1161.17	294.371	26.9808	122.239
US	SC-1	No	S	79	1.004	0.603	1.607	377.78	0.141	0.119	47.9	0.24	1.072	0.776119	0.079	31.9	0.737	0.141	1039.63	271.634	25.4337	140.482
US	SC-1	No	S	76	1.061	0.545	1.606	392.26	0.127	0.119	47.9	0.201	1.081	0.814061	0.083	33.7	0.743	0.138
US	TX-1	No	S	72	0.989	0.602	1.591	385.53	0.155	0.113	45.7	0.213	1.067	0.800375	0.074	29.7	0.725	0.123	2259.03	255.408	29.2066	142.37
US	TX-1	No	S	77	1.024	0.662	1.686	383.47	0.179	0.108	43.6	0.231	1.073	0.784716	0.075	30.3	0.698	0.126	1522.33	351.558	26.4899	219.265
US	TX-1	No	S	78	1.22	0.676	1.896	396.57	0.155	0.175	70.5	0.21	1.027	0.795521	0.095	38.2	0.753	0.166	1411.22	331.686	24.8271	177.184
US	TX-1	No	S	80	1.209	0.668	1.877	332.26
US	TX-2	No	S	73	1.195	0.498	1.693	391.79											1400.71	302.661	28.2788	209.59
US	TX-2	No	S	75	1.151	0.566	1.717	385.23	0.149	0.096	38.6	0.216	1.051	0.794481	0.057	22.8	0.745	0.098	1865.07	303.209	29.2135	126.759
US	TX-2	No	S	77	1.23	0.456	1.686	396.69	0.101	0.101	40.9	0.203	0.943	0.78473	0.06	24	0.801	0.114	1770.18	285.109	22.9943	206.27
US	TX-2	No	S	74	1.319	0.692	2.011	378.03	0.172	0.158	63.6	0.233	1.161	0.799311	0.093	37.6	0.75	0.161
US	TX-5	No	S	73	1.281	0.709	1.99	382.75											1391.54	301.977	33.3927	159.544
US	TX-5	No	S	76	1.402	0.891	2.293	394.69	0.154	0.145	58.5	0.232	1.116	0.792115	0.086	34.5	0.76	0.152	2192.34	240.302	38.8141	144.354
US	TX-5	No	S	80	0.994	0.638	1.632	392.34	0.153	0.091	36.8	0.206	1.11	0.814414	0.054	21.9	0.717	0.088	2476.25	220.128	23.3387	205.117
US	TX-5	No	S	74	1.364	0.643	2.007	392.55	0.136	0.128	51.6	0.208	1.023	0.796676	0.075	30.3	0.753	0.131

## Sheet: different NP+salinity
N:P	S: salinity W: non-salinity
					(g)	(g)	(g)	cm2											(U/g Fw)	(U/g Fw）	(µmol/g Fw)	(nmol/g Fw)
origin	population	treatments		number	Leaf biomass	Stem biomass	shoot biomass	Leaf area	Pm	Y(I)	ETR(I)	Fo	Fm	Fv/Fm	Y(II)	ETR(II)	qN	qP	T-AOC	SOD	H2O2 content	O2.-
CH	DW	15:2	W	2	1.333	0.401	1.734	269.77	0.037	0.205	82.8	0.178	0.72	0.752778	0.126	51.1	0.619	0.213	702.847	272.615	14.7098	65.4429
CH	DW	15:2	W	3	1.48	0.37	1.85	231.98	0.124	0.264	106.5	0.229	1.028	0.777237	0.17	68.6	0.819	0.343	576.674	281.416	19.0403	88.8078
CH	DW	15:2	W	4	1.184	0.447	1.631	278.91	0.071	0.264	106.8	0.189	0.974	0.805955	0.168	67.7	0.716	0.275	759.005	237.558	24.0743	134.922
CH	DW	15:2	W	8	1.314	0.368	1.682	218.97
CH	GL	15:2	W	5	2.432	0.847	3.279	406.65	0.232	0.31	125.1	0.184	1.055	0.825592	0.196	79	0.654	0.293	516.613	289.238	21.0275	134.909
CH	GL	15:2	W	6	1.495	0.465	1.96	260.29	0.207	0.297	120	0.202	1.045	0.806699	0.18	72.7	0.655	0.28	614.927	266.476	19.26	132.261
CH	GL	15:2	W	10	1.854	0.67	2.524	267.98	0.225	0.358	144.4	0.187	1.008	0.814484	0.212	85.6	0.639	0.321	639.742	256.692	29.0291	138.755
CH	GL	15:2	W	4	2.845	1.044	3.889	387.09
CH	HC	15:2	W	3	0.712	0.314	1.026	240.17	0.021	0.638	257.5	0.184	0.628	0.707006	0.105	42.4	0.665	0.201	609.855	217.601	12.6276	238.401
CH	HC	15:2	W	6	0.639	0.278	0.917	246.69	0.037	0.283	114.2	0.171	0.614	0.721498	0.172	69.6	0.744	0.35	521.501	298.498	19.4999	180.85
CH	HC	15:2	W	10	1.139	0.279	1.418	216.34	0.025	0.227	91.5	0.227	0.521	0.564299	0.106	42.9	0.602	0.257	891.824	262.517	17.2801	173.77
CH	HC	15:2	W	81	1.591	0.505	2.096	250.64
CH	HF	15:2	W	1	1.642	0.59	2.232	265.07											708.271	273.027	30.5976	97.2123
CH	HF	15:2	W	7	1.028	0.459	1.487	213.42	0.257	0.218	87.8	0.213	1.265	0.831621	0.14	56.5	0.65	0.206	764.655	298.12	28.1655	64.4536
CH	HF	15:2	W	8	1.516	0.638	2.154	246.6	0.223	0.211	85	0.238	1.388	0.82853	0.137	55.2	0.657	0.203	847.196	282.75	27.59	65.3163
CH	HF	15:2	W	6	1.469	0.654	2.123	246.73
CH	ML	15:2	W	5	1.331	0.516	1.847	252.93	0.048	0.224	90.5	0.224	0.813	0.724477	0.111	44.7	0.486	0.18	751.599	245.061	9.30328	147.388
CH	ML	15:2	W	6	1.828	0.547	2.375	273.31	0.06	0.254	102.7	0.183	0.804	0.772388	0.16	64.5	0.647	0.264	730.438	225.833	10.986	129.246
CH	ML	15:2	W	9	2.362	0.83	3.192	329.83	0.093	0.368	148.8	0.199	1.055	0.811374	0.207	83.8	0.797	0.371	629.839	229.631	12.5533	107.399
CH	ML	15:2	W	10	2.439	0.916	3.355	289.71
CH	WX	15:2	W	5	1.755	0.503	2.258	288.06	0.096	0.37	149.3	0.201	1.027	0.804284	0.191	77	0.8	0.349	512.611	205.559	16.4413	81.3833
CH	WX	15:2	W	6	1.852	0.431	2.283	283.37	0.235	0.311	125.6	0.223	1.365	0.83663	0.204	82.4	0.717	0.314	337.262	250.286	8.12916	46.962
CH	WX	15:2	W	9	3.115	0.968	4.083	357.46	0.238	0.372	150	0.206	1.327	0.844763	0.229	92.3	0.801	0.379	337.892	249.263	7.37986	47.272
CH	WX	15:2	W	3	2.389	0.638	3.027	306.67
CH	YT	15:2	W	1	2.16	0.561	2.721	297.85	0.048	0.352	142	0.187	0.943	0.801697	0.134	54	0.74	0.227	549.465	309.422	22.0081	55.1811
CH	YT	15:2	W	8	1.977	0.657	2.634	288.79	0.198	0.393	158.6	0.224	1.332	0.831832	0.234	94.5	0.726	0.367	526.847	236.732	24.6274	56.2809
CH	YT	15:2	W	9	2.206	0.693	2.899	299.13	0.072	0.332	134.2	0.218	0.983	0.77823	0.161	65.1	0.763	0.297	541.354	285.57	14.6509	64.809
CH	YT	15:2	W	2	2.222	0.822	3.044	315.84
CH	ZS	15:2	W	3	2.347	0.656	3.003	315.16	0.236	0.358	144.5	0.18	1.035	0.826087	0.225	90.8	0.634	0.331	771.297	272.361	11.5949	83.153
CH	ZS	15:2	W	4	1.778	0.522	2.3	278.5	0.168	0.357	144.2	0.197	1.083	0.818098	0.214	86.4	0.715	0.342	558.334	256.706	5.22207	66.2049
CH	ZS	15:2	W	6	1.497	0.474	1.971	289.08	0.154	0.35	141.5	0.218	1.17	0.813675	0.222	89.7	0.666	0.344	870.102	248.962	8.37761	73.0612
CH	ZS	15:2	W	9	1.982	0.628	2.61	286.2
US	GA-1	15:2	W	2	4.591	1.89	6.481	637.07	0.253	0.235	94.9	0.206	1.315	0.843346	0.148	59.9	0.686	0.219	398.658	230.614	8.26358	104.483
US	GA-1	15:2	W	3	3.582	1.627	5.209	624.35	0.186	0.338	136.3	0.223	1.347	0.834447	0.207	83.7	0.746	0.33	526.371	233.646	4.60542	125.399
US	GA-1	15:2	W	4	3.766	1.683	5.449	650.79	0.225	0.292	118	0.217	1.331	0.836965	0.195	78.8	0.677	0.29	511.238	170.712	5.30761	55.5836
US	GA-1	15:2	W	1	3.774	1.62	5.394	629.86
US	LA-1	15:2	W	8	3.25	3.266	6.516	592.69	0.176	0.286	115.4	0.223	1.23	0.818699	0.18	72.6	0.771	0.305	873.246	296.608	6.39945	57.2367
US	LA-1	15:2	W	9	3.13	2.921	6.051	583.06	0.128	0.289	116.6	0.263	1.258	0.790938	0.179	72.4	0.841	0.365	533.258	284.393	7.25417	127.122
US	LA-1	15:2	W	82	6.583	2.071	8.654	609.79	0.204	0.286	115.4	0.193	1.143	0.831146	0.168	67.7	0.691	0.255	724.524	298.799	13.2645	88.6408
US	LA-1	15:2	W	2	4.111	1.739	5.85	616.21
US	LA-5	15:2	W	5	3.789	1.737	5.526	433.46	0.167	0.326	131.5	0.23	1.136	0.797535	0.197	79.7	0.746	0.341	451.198	281.583	9.52833	93.0117
US	LA-5	15:2	W	9	5.471	1.862	7.333	794.05	0.212	0.278	112.1	0.208	1.222	0.829787	0.163	65.8	0.752	0.263	413.589	276.502	17.7686	119.597
US	LA-5	15:2	W	82	4.3	2.121	6.421		0.247	0.375	151.5	0.204	1.257	0.837709	0.216	87.4	0.753	0.344	721.139	315.405	16.7595	101
US	LA-5	15:2	W	81	3.856	1.567	5.423	451.24
US	MS-1	15:2	W	4	4.498	1.971	6.469	785.05	0.189	0.343	138.4	0.214	1.205	0.822407	0.189	76.2	0.793	0.327	684.545	294.896	7.28487	126.972
US	MS-1	15:2	W	6	5.674	2.15	7.824	798.75	0.201	0.297	119.8	0.175	1.146	0.847295	0.178	71.8	0.694	0.262	672.07	326.917	8.35034	100.241
US	MS-1	15:2	W	8	5.408	1.596	7.004	790.57	0.149	0.282	113.7	0.185	1.054	0.824478	0.161	65.1	0.751	0.263	652.804	283.418	13.5535	56.7731
US	MS-1	15:2	W	1	5.984	1.996	7.98	813
US	SC-1	15:2	W	2	5.064	2.279	7.343	796.31	0.201	0.26	105	0.198	1.35	0.853333	0.149	60.3	0.751	0.228	669.094	285.927	14.5451	148.246
US	SC-1	15:2	W	6	3.917	2.267	6.184	770.75	0.218	0.197	79.4	0.188	1.247	0.849238	0.109	43.9	0.694	0.16	517.901	279.993	18.2355	105.664
US	SC-1	15:2	W	7	3.92	1.692	5.612	764.06	0.131	0.186	75.3	0.201	1.224	0.835784	0.101	40.9	0.767	0.165	706.843	245.342	14.5515	108.83
US	SC-1	15:2	W	10	5.721	2.784	8.505	779.17
US	TX-1	15:2	W	3	5.295	2.235	7.53	829.41	0.206	0.342	138	0.2	1.112	0.820144	0.19	76.6	0.738	0.309	1095.03	286.435	12.0239	51.4135
US	TX-1	15:2	W	7	4.929	2.287	7.216	818.83	0.222	0.208	84.1	0.2	1.164	0.828179	0.128	51.7	0.731	0.204	622.811	355.621	4.91799	113.381
US	TX-1	15:2	W	10	4.686	2.176	6.862	806.04	0.213	0.348	140.6	0.191	1.208	0.841887	0.192	77.7	0.733	0.297	985.49	274.907	10.2267	53.2626
US	TX-1	15:2	W	9	3.613	1.677	5.29	461.9
US	TX-2	15:2	W	1	6.89	2.66	9.55	983.73	0.199	0.252	101.9	0.195	1.147	0.829991	0.138	55.8	0.683	0.209	802.886	305.753	16.8498	73.7377
US	TX-2	15:2	W	3	5.541	2.303	7.844	831.32	0.2	0.306	123.4	0.205	1.212	0.830858	0.159	64.3	0.692	0.243	788.485	270.524	28.4204	80.4032
US	TX-2	15:2	W	9	4.644	1.78	6.424	827.85	0.198	0.27	109	0.189	1.109	0.829576	0.173	69.7	0.631	0.252	586.814	255.461	18.4982	121.09
US	TX-2	15:2	W	82	4.363	1.94	6.303	783.56
US	TX-5	15:2	W	2	5.609	2.304	7.913	870.01	0.25	0.388	156.7	0.195	1.234	0.841977	0.236	95.2	0.698	0.352	707.559	259.997	9.79	72.3302
US	TX-5	15:2	W	3	5.874	1.991	7.865	886.64	0.177	0.296	119.3	0.207	1.166	0.82247	0.169	68.3	0.725	0.271	819.238	246.159	9.68088	68.0273
US	TX-5	15:2	W	10	5.459	2.391	7.85	885.71	0.21	0.318	128.5	0.205	1.176	0.82568	0.172	69.4	0.732	0.275	832.186	222.014	8.69935	38.9536
US	TX-5	15:2	W	4	5.566	2.198	7.764	865.81
CH	DW	15:2	S	41	2.31	0.807	3.117	329.75	0.248	0.31	125.2	0.18	1.128	0.840426	0.209	84.5	0.696	0.314	803.737	244.329	35.2862	123.828
CH	DW	15:2	S	48	1.845	0.41	2.255	280.65	0.221	0.347	140.2	0.195	1.185	0.835443	0.198	80	0.716	0.305	661.596	275.546	25.3724	81.6668
CH	DW	15:2	S	91	1.642	0.563	2.205	374.55	0.25	0.342	138.2	0.194	1.188	0.8367	0.21	84.6	0.674	0.311	762.647	253.367	28.1233	137.869
CH	DW	15:2	S	46	1.464	0.433	1.897	288.9
CH	GL	15:2	S	45	1.05	0.394	1.444	220.37	0.235	0.398	160.6	0.196	1.165	0.83176	0.226	91.1	0.67	0.337	538.112	226.523	16.3266	145.774
CH	GL	15:2	S	46	1.127	0.359	1.486	234.21	0.242	0.424	171.3	0.199	1.279	0.84441	0.252	101.8	0.715	0.381	595.352	305.36	13.0936	133.101
CH	GL	15:2	S	49	1.414	0.398	1.812	275.14	0.248	0.348	140.4	0.205	1.189	0.827586	0.196	79	0.629	0.287	621.946	236.996	11.9907	103.543
CH	GL	15:2	S	42	1.033		1.033	219.03
CH	HC	15:2	S	44	0.837	0.317	1.154	196.22	0.045	0.377	152	0.195	0.904	0.784292	0.11	44.6	0.728	0.192	910.893	319.088	9.52859	161.766
CH	HC	15:2	S	46	1.222	0.415	1.637	252.58	0.219	0.213	86.2	0.172	1.069	0.839102	0.106	43	0.673	0.157	725.619	331.579	10.5989	144.643
CH	HC	15:2	S	47	1.376	0.395	1.771	247.41	0.247	0.234	94.5	0.225	1.318	0.829287	0.127	51.3	0.66	0.189	922.979	268.849	17.8728	134.373
CH	HC	15:2	S	49	0.83	0.364	1.194	240.66
CH	HF	15:2	S	44	1.841	0.612	2.453	302.36	0.232	0.261	105.5	0.163	1.092	0.850733	0.146	58.9	0.653	0.207	1067.71	263.526	31.9075	78.0427
CH	HF	15:2	S	45	1.403	0.389	1.792	258.81	0.178	0.378	152.4	0.145	0.85	0.829412	0.213	85.8	0.675	0.32	741.221	288.042	28.3325	76.2359
CH	HF	15:2	S	49	2.448	0.775	3.223	297.5	0.233	0.351	141.6	0.173	1.005	0.827861	0.209	84.3	0.669	0.314	1145.8	253.69	22.0935	64.9395
CH	HF	15:2	S	92	1.725	0.503	2.228	261
CH	ML	15:2	S	41	2.282	0.673	2.955	308.58	0.236	0.434	175.1	0.199	1.172	0.830205	0.263	106	0.719	0.411	914.941	303.789	30.6537	139.994
CH	ML	15:2	S	43	1.912	0.755	2.667	297.22	0.151	0.354	142.7	0.193	1.011	0.8091	0.216	87.1	0.715	0.351	955.579	211.386	16.0589	130.395
CH	ML	15:2	S	46	2.351	0.718	3.069	334.67	0.321	0.277	111.6	0.189	1.146	0.835079	0.153	61.8	0.637	0.222	1026.61	261.622	11.863	150.496
CH	ML	15:2	S	42	1.864	0.619	2.483	310.57
CH	WX	15:2	S	46	1.161	0.36	1.521	224.97	0.138	0.293	118.1	0.171	1.095	0.843836	0.162	65.2	0.831	0.282	520.156	253.848	12.3647	83.4383
CH	WX	15:2	S	48	0.878	0.323	1.201	216.27	0.186	0.331	133.5	0.222	1.147	0.806452	0.185	74.6	0.823	0.35	715.995	203.068	10.4984	76.5714
CH	WX	15:2	S	49	1.301	0.387	1.688	242.8	0.058	0.273	110	0.167	0.81	0.793827	0.156	63	0.841	0.316	599.976	262.016	8.42734	101.102
CH	WX	15:2	S	43	1.159	0.352	1.511	277.18
CH	YT	15:2	S	42	0.88	0.369	1.249	224.51	0.074	0.327	132.1	0.181	0.855	0.788304	0.185	74.6	0.794	0.347	600.24	268.528	19.5676	117.548
CH	YT	15:2	S	46	1.263	0.438	1.701	264.01	0.108	0.331	133.4	0.176	1.009	0.82557	0.198	80	0.815	0.352	663.142	271.691	26.9088	90.8401
CH	YT	15:2	S	48	1.358	0.37	1.728	245.58	0.048	0.304	122.8	0.162	0.703	0.769559	0.165	66.5	0.775	0.314	689.4	255.588	22.2186	119.984
CH	YT	15:2	S	43	0.998	0.359	1.357	243.22
CH	ZS	15:2	S	45	1.979	0.859	2.838	306.19	0.207	0.348	140.5	0.191	1.15	0.833913	0.222	89.6	0.667	0.33	1106.54	240.992	17.167	144.021
CH	ZS	15:2	S	47	1.64	0.697	2.337	275.31	0.162	0.148	59.8	0.195	1.213	0.839242	0.069	28	0.794	0.116	740.397	229.488	24.0661	138.022
CH	ZS	15:2	S	50	0.853	0.345	1.198	246.16	0.199	0.353	142.5	0.21	1.249	0.831865	0.221	89.2	0.753	0.356	645.1	227.695	27.0027	131.919
CH	ZS	15:2	S
US	GA-1	15:2	S	41	3.09	0.984	4.074	601.24	0.255	0.375	151.2	0.199	1.264	0.842563	0.202	81.7	0.681	0.298	637.301	206.263	7.80773	88.5122
US	GA-1	15:2	S	44	2.457	1.068	3.525	368.89	0.238	0.38	153.4	0.167	1.101	0.84832	0.22	88.9	0.737	0.336	790.482	240.189	13.6115	96.3835
US	GA-1	15:2	S	50	2.591	1.064	3.655	355.71	0.175	0.25	101.1	0.203	1.021	0.801175	0.125	50.6	0.764	0.22	535.17	262.648	6.39792	133.988
US	GA-1	15:2	S	45	2.972	1.186	4.158	504.88
US	LA-1	15:2	S	43	4.999	1.189	6.188	760.45	0.259	0.253	102	0.187	1.17	0.840171	0.144	58.2	0.715	0.22	950.974	316.575	16.5435	62.1801
US	LA-1	15:2	S	45	3.234	1.215	4.449	561.88	0.163	0.339	136.9	0.203	1.098	0.815118	0.198	79.8	0.779	0.342	1085.99	241.614	34.776	96.2711
US	LA-1	15:2	S	49	3.444	1.28	4.724	616.71	0.239	0.297	119.7	0.181	1.06	0.829245	0.145	58.6	0.706	0.225	835.51	295.18	17.1703	57.7736
US	LA-1	15:2	S	42	3.549	1.232	4.781	701.22
US	LA-5	15:2	S	41	3.629	1.504	5.133	686.82	0.293	0.24	97	0.219	1.182	0.814721	0.137	55.3	0.706	0.219	832.344	259.341	22.756	130.486
US	LA-5	15:2	S	44	3.995	1.974	5.969	717.87	0.204	0.278	112.3	0.18	1.112	0.838129	0.158	63.9	0.749	0.25	870.307	358.704	26.9524	98.9038
US	LA-5	15:2	S	46	3.186	1.151	4.337		0.268	0.387	156.2	0.229	0.939	0.756124	0.202	81.5	0.615	0.337	588.052	275.419	24.7651	142.454
US	LA-5	15:2	S	47	3.799	1.307	5.106	634.92
US	MS-1	15:2	S	43	3.146	1.069	4.215	663.31	0.251	0.256	103.5	0.189	1.166	0.837907	0.15	60.6	0.64	0.217	759.789	306.027	17.4333	46.6096
US	MS-1	15:2	S	46	4.636	1.365	6.001	765.07	0.249	0.287	115.6	0.194	1.193	0.837385	0.153	61.6	0.666	0.225	649.236	258.967	8.54497	61.315
US	MS-1	15:2	S	48	4.098	1.356	5.454	762.85	0.252	0.292	117.7	0.195	1.177	0.834325	0.161	65.1	0.672	0.24	655.747	255.32	9.00818	70.0207
US	MS-1	15:2	S	45	3.485	1.112	4.597	463.31
US	SC-1	15:2	S	44	3.998	1.801	5.799	480.64	0.181	0.358	144.6	0.195	1.043	0.813039	0.22	88.6	0.695	0.348	913.14	271.89	8.67972	152.656
US	SC-1	15:2	S	46	3.535	1.768	5.303	452.69	0.231	0.319	128.8	0.186	1.154	0.838821	0.186	75	0.722	0.285	655.51	266.069	12.4846	127.833
US	SC-1	15:2	S	49	4.059	1.703	5.762	446.83	0.215	0.394	159.1	0.191	1.13	0.830973	0.253	102.1	0.689	0.384	625.434	274.873	21.5392	106.795
US	SC-1	15:2	S	42	3.529	1.166	4.695	457.52
US	TX-1	15:2	S	41	2.965	1.219	4.184	461.12	0.214	0.349	140.8	0.19	1.008	0.811508	0.207	83.4	0.749	0.347	1438.32	299.612	12.5871	114.095
US	TX-1	15:2	S	45	2.405	1.089	3.494	443.22	0.249	0.23	92.8	0.174	1.095	0.841096	0.137	55.4	0.714	0.209	1014.16	216.926	16.5209	109.784
US	TX-1	15:2	S	49	3.208	1.399	4.607	454.09	0.235	0.322	130	0.21	1.197	0.824561	0.189	76.4	0.7	0.294	645.004	274.907	11.8142	106.839
US	TX-1	15:2	S	43	3.528	1.502	5.03	463.18
US	TX-2	15:2	S	45	3.808	1.612	5.42	470.52	0.273	0.325	131.3	0.185	1.141	0.837862	0.194	78.2	0.724	0.299	752.912	325.983	11.4961	132.139
US	TX-2	15:2	S	46	4.227	1.467	5.694	463.96	0.244	0.25	100.8	0.176	1.085	0.837788	0.137	55.1	0.701	0.207	547.754	312.257	9.42906	82.7343
US	TX-2	15:2	S	49	5.458	1.983	7.441	499.99	0.203	0.291	117.5	0.184	1.041	0.823247	0.172	69.6	0.72	0.274	802.99	274.793	17.9404	110.712
US	TX-2	15:2	S	47	3.433	1.667	5.1	460.54
US	TX-5	15:2	S	46	3.788	1.772	5.56	469.52	0.235	0.348	140.3	0.182	1.045	0.825837	0.208	84.1	0.668	0.314	1210.85	267.374	18.784	118.674
US	TX-5	15:2	S	47	4.248	2.211	6.459	481.63	0.247	0.229	92.6	0.178	1.164	0.847079	0.139	56.1	0.721	0.209	1358.49	233.664	17.5653	117.36
US	TX-5	15:2	S	48	3.68	1.641	5.321	466.42	0.251	0.347	140.2	0.191	1.121	0.829616	0.187	75.4	0.67	0.28	928.157	218.619	13.3583	134.692
US	TX-5	15:2	S	91	3.888	1.501	5.389	476.54
CH	DW	15:0.2	W	22	1.591	0.494	2.085	279.86	0.187	0.445	179.7	0.207	1.254	0.834928	0.291	117.4	0.758	0.467	909.859	232.121	20.826	115.765
CH	DW	15:0.2	W	25	1.497	0.447	1.944	270.3	0.231	0.309	124.8	0.231	1.224	0.811275	0.192	77.5	0.684	0.303	908.524	273.002	26.6594	110.663
CH	DW	15:0.2	W	29	1.67	0.446	2.116	264.48	0.182	0.447	180.5	0.215	1.223	0.824203	0.281	113.5	0.709	0.44	1188.66	272.648	15.7146	133.06
CH	DW	15:0.2	W	26	1.396	0.452	1.848	282.65
CH	GL	15:0.2	W	21	1.874	0.631	2.505	308.57	0.204	0.416	168.1	0.193	1.166	0.834477	0.24	97	0.706	0.367	918.29	326.967	29.2255	145.774
CH	GL	15:0.2	W	22	2.273	0.639	2.912	318.31	0.171	0.343	138.3	0.211	1.13	0.813274	0.196	79.3	0.704	0.314	588.956	214.593	20.9884	108.477
CH	GL	15:0.2	W	23	1.35	0.457	1.807	264.77	0.153	0.342	138.1	0.198	1.173	0.831202	0.221	89.3	0.782	0.37	980.481	305.228	12.2162	109.997
CH	GL	15:0.2	W	30	1.611	0.596	2.207	279.29
CH	HC	15:0.2	W	22	1.397	0.551	1.948	270.54	0.102	0.493	199.3	0.234	1.064	0.780075	0.238	96.1	0.748	0.427	1173.22	260.151	8.53456	107.407
CH	HC	15:0.2	W	26	1.774	0.657	2.431	327.95	0.142	0.416	167.9	0.242	1.223	0.802126	0.251	101.3	0.685	0.403	939.717	270.394	8.24397	125.147
CH	HC	15:0.2	W	30	0.965	0.317	1.282	228.06	0.08	0.272	109.9	0.236	0.934	0.747323	0.168	67.6	0.799	0.349	975.615	267.292	17.034	94.8236
CH	HC	15:0.2	W	25	1.596	0.569	2.165	291.38
CH	HF	15:0.2	W	22	2.299	0.786	3.085	307.21											1048.69	287.451	28.391	131.388
CH	HF	15:0.2	W	24	2.859	0.775	3.634	334.92	0.229	0.254	102.4	0.185	1.069	0.826941	0.166	67.1	0.648	0.247	872.279	262.657	30.4529	77.2046
CH	HF	15:0.2	W	27	3.107	1.067	4.174	377.83	0.196	0.259	104.5	0.185	1.123	0.835263	0.177	71.6	0.669	0.263	913.458	257.331	23.3664	118.952
CH	HF	15:0.2	W	23	1.399	0.502	1.901	261.51
CH	ML	15:0.2	W	21	2.098	0.943	3.041	286.74	0.175	0.357	144.1	0.216	1.165	0.814592	0.242	97.8	0.697	0.384	755.401	265.24	19.8458	112.175
CH	ML	15:0.2	W	27	1.205	0.414	1.619	268.92	0.019	0.153	61.8	0.227	0.517	0.560928	0.085	34.3	0.701	0.231	650.904	247.229	14.3531	115.089
CH	ML	15:0.2	W	28	1.718	0.685	2.403	283.9	0.032	0.385	155.3	0.153	0.53	0.711321	0.168	67.8	0.72	0.338	982.761	302.17	27.9015	124.052
CH	ML	15:0.2	W	24	2.482	1.11	3.592	319.56
CH	WX	15:0.2	W	25	2.445	0.533	2.978	535.65	0.149	0.285	115	0.222	1.266	0.824645	0.164	66.3	0.779	0.277	1017.63	210.521	27.7019	122.308
CH	WX	15:0.2	W	28	1.87	0.666	2.536	317.31	0.062	0.243	98.2	0.281	1.05	0.732381	0.124	50.1	0.833	0.285	927.195	166.431	26.0264	85.2747
CH	WX	15:0.2	W	30	2.208	0.623	2.831	349.32	0.12	0.238	96.1	0.223	1.143	0.804899	0.143	57.9	0.807	0.265	509.545	224.256	19.1609	141.157
CH	WX	15:0.2	W	22	2.159	0.508	2.667	358.99
CH	YT	15:0.2	W	23	2.902	1.097	3.999	387.76	0.22	0.422	170.5	0.214	1.252	0.829073	0.255	102.8	0.737	0.406	418.294	249.197	7.46678	107.883
CH	YT	15:0.2	W	25	1.986	0.783	2.769	324.42	0.077	0.37	149.4	0.222	1.185	0.812658	0.162	65.6	0.793	0.288	1023.9	270.536	9.35437	127.47
CH	YT	15:0.2	W	29	3.513	0.737	4.25	397	0.177	0.393	158.7	0.212	1.155	0.81645	0.214	86.3	0.752	0.356	349.816	298.61	5.89015	87.7971
CH	YT	15:0.2	W	30	2.438	1.106	3.544	344.59
CH	ZS	15:0.2	W	21	3.514	1.691	5.205	409.56	0.22	0.261	105.4	0.201	1.155	0.825974	0.145	58.5	0.748	0.235	723.046	246.211	9.38406	77.4848
CH	ZS	15:0.2	W	23	1.926	0.753	2.679	321.81	0.14	0.331	133.6	0.233	1.148	0.797038	0.202	81.4	0.713	0.337	626.684	252.424	15.0885	114.887
CH	ZS	15:0.2	W	27	3.519	1.211	4.73	382.24	0.115	0.3	121	0.249	1.074	0.768156	0.19	76.7	0.689	0.329	866.15	217.011	17.6741	119.597
CH	ZS	15:0.2	W	29	2	0.757	2.757	334.56
US	GA-1	15:0.2	W	23	3.163	1.541	4.704	615.24	0.209	0.212	85.7	0.228	1.355	0.831734	0.105	42.5	0.725	0.165	985.763	215.69	14.2678	93.3449
US	GA-1	15:0.2	W	24	3.95	1.687	5.637	630.28	0.152	0.277	112	0.181	1.065	0.830047	0.163	65.9	0.818	0.289	973.608	192.455	15.7465	65.4429
US	GA-1	15:0.2	W	27	4.395	1.757	6.152	619.83	0.226	0.38	153.4	0.218	1.346	0.838039	0.211	85.3	0.752	0.335	974.006	220.822	7.7914	100.609
US	GA-1	15:0.2	W	21	4.625	2.252	6.877	623.9
US	LA-1	15:0.2	W	23	4.26	1.974	6.234	637.07	0.148	0.351	141.6	0.189	1.116	0.830645	0.199	80.3	0.833	0.36	764.1	279.957	11.7248	73.827
US	LA-1	15:0.2	W	24	5.747	2.39	8.137	754.14	0.2	0.226	91.3	0.192	1.144	0.832168	0.145	58.7	0.726	0.228	710.311	244.39	11.3794	66.6467
US	LA-1	15:0.2	W	25	3.149	1.524	4.673	601.52	0.145	0.382	154.4	0.17	1.149	0.852045	0.222	89.8	0.818	0.372	732.343	271.406	11.1423	99.0782
US	LA-1	15:0.2	W	30	3.569	1.339	4.908	655.59
US	LA-5	15:0.2	W	22	4.563	2.275	6.838	701.78	0.192	0.375	151.3	0.208	1.281	0.837627	0.209	84.3	0.827	0.367	886.234	224.443	11.7216	123.355
US	LA-5	15:0.2	W	24	3.768	2.148	5.916	424.84	0.201	0.249	100.6	0.227	1.254	0.818979	0.139	56.1	0.831	0.258	990.358	311.411	11.6248	125.04
US	LA-5	15:0.2	W	26	5.424	2.084	7.508	746.24	0.187	0.415	167.4	0.205	1.184	0.826858	0.251	101.3	0.766	0.416	1117.56	256.198	15.3414	118.531
US	LA-5	15:0.2	W	29	4.255	1.728	5.983	687.91
US	MS-1	15:0.2	W	21	5.288	2.074	7.362	888.68	0.18	0.36	145.2	0.193	1.12	0.827679	0.177	71.4	0.769	0.293	849.097	281.12	7.12	117.822
US	MS-1	15:0.2	W	24	4.424	1.924	6.348	827.45	0.141	0.39	157.3	0.181	1.108	0.836643	0.227	91.5	0.814	0.392	609.076	321.908	15.7955	106.41
US	MS-1	15:0.2	W	29	5.199	2.318	7.517	840.25	0.2	0.4	161.4	0.181	1.065	0.830047	0.241	97.5	0.719	0.377	758.706	276.59	24.2799	94.7151
US	MS-1	15:0.2	W	23	4.449	2.118	6.567	490.19
US	SC-1	15:0.2	W	24	4.857	2.397	7.254	825.43	0.147	0.237	95.8	0.186	1.092	0.82967	0.128	51.5	0.823	0.228	821.135	232.937	10.88	105.664
US	SC-1	15:0.2	W	26	4.216	2.446	6.662	494.45	0.173	0.379	153	0.185	1.179	0.843087	0.231	93.1	0.804	0.386	858.539	250.75	11.0275	97.8035
US	SC-1	15:0.2	W	29	3.675	1.87	5.545	499.23	0.195	0.338	136.6	0.203	1.235	0.835628	0.203	81.8	0.766	0.328	1029.62	224.028	12.6766	113.7
US	SC-1	15:0.2	W	22	2.88	1.762	4.642	437.19
US	TX-1	15:0.2	W	22	4.943	2.332	7.275	830.87	0.199	0.271	109.3	0.198	1.128	0.824468	0.162	65.3	0.76	0.267	1102.19	323.298	26.3625	119.258
US	TX-1	15:0.2	W	25	4.642	2.563	7.205	497.98	0.207	0.331	133.5	0.183	1.029	0.822157	0.191	77	0.776	0.323	706.865	287.641	13.8469	93.0067
US	TX-1	15:0.2	W	27	5.694	2.452	8.146	490.1	0.204	0.313	126.4	0.2	1.227	0.837001	0.181	73.1	0.752	0.288	858.7	315.425	19.5861	110.349
US	TX-1	15:0.2	W	29	3.95	1.855	5.805	493.82
US	TX-2	15:0.2	W	23	4.288	2.275	6.563	448.57	0.207	0.314	126.8	0.186	1.143	0.83727	0.183	73.7	0.793	0.305	656.845	295.155	13.4347	63.7912
US	TX-2	15:0.2	W	26	5.584	2.747	8.331	778.25	0.206	0.256	103.2	0.202	1.146	0.823735	0.15	60.7	0.759	0.248	728.271	251.663	14.453	89.7083
US	TX-2	15:0.2	W	27	5.149	2.208	7.357	867.5	0.183	0.367	148	0.188	1.105	0.829864	0.216	87.1	0.805	0.374	1151.73	326.897	11.3214	117.542
US	TX-2	15:0.2	W	30	5.12	2.396	7.516	814.13
US	TX-5	15:0.2	W	23	4.714	2.088	6.802	849.73	0.206	0.459	185.3	0.18	1.116	0.83871	0.259	104.7	0.766	0.417	1066.91	234.435	18.3302	139.116
US	TX-5	15:0.2	W	26	4.92	1.99	6.91	843.79	0.194	0.413	166.7	0.185	1.104	0.832428	0.228	92.2	0.747	0.365	791.026	214.313	20.5769	87.3635
US	TX-5	15:0.2	W	27	4.192	1.781	5.973	469.93	0.208	0.362	146.1	0.179	1.034	0.826886	0.21	84.8	0.779	0.353	1167.26	210.512	9.39342	135.785
US	TX-5	15:0.2	W	29	3.685	1.76	5.445	502.98
CH	DW	15:0.2	S	63	1.251	0.449	1.7	230.63	0.173	0.455	183.8	0.161	1.001	0.839161	0.275	110.9	0.789	0.455	1274.78	243.392	24.0109	158.953
CH	DW	15:0.2	S	67	1.191	0.371	1.562	210.88	0.141	0.323	130.4	0.2	1.004	0.800797	0.214	86.5	0.72	0.357	871.211	262.365	20.1105	76.0595
CH	DW	15:0.2	S	68	1.33	0.502	1.832	225.73	0.144	0.39	157.3	0.141	0.775	0.818065	0.267	107.9	0.737	0.436	1177.66	237.483	29.1689	115.38
CH	DW	15:0.2	S	70	1.244	0.409	1.653	270.48
CH	GL	15:0.2	S	61	1.714	0.698	2.412	299.56	0.259	0.381	154	0.203	1.219	0.83347	0.214	86.4	0.688	0.323	775.448	314.089	16.6652	154.324
CH	GL	15:0.2	S	62	1.351	0.568	1.919	247.97	0.222	0.28	112.8	0.194	1.264	0.846519	0.162	65.2	0.717	0.243	764.146	333.79	14.841	180.323
CH	GL	15:0.2	S	66	1.531	0.512	2.043	265.35	0.245	0.41	165.5	0.202	1.22	0.834426	0.261	105.4	0.729	0.408	705.027	305.649	16.1989	107.028
CH	GL	15:0.2	S	68	1.878	0.766	2.644	285.21
CH	HC	15:0.2	S	66	1.052	0.394	1.446	219.38	0.149	0.248	100.2	0.172	1.07	0.839252	0.132	53.3	0.705	0.199	1267.61	266.248	25.2417	172.862
CH	HC	15:0.2	S	68	0.507	0.224	0.731	191.3	0.046	0.139	56.3	0.21	0.854	0.754098	0.077	31	0.871	0.184	645.717	239.442	23.5186	202.901
CH	HC	15:0.2	S	70	0.886	0.344	1.23	214.7	0.1	0.168	68	0.246	1.197	0.794486	0.072	29.2	0.812	0.138	745.619	315.693	17.4729	167.606
CH	HC	15:0.2	S	64	0.924	0.343	1.267	209.28
CH	HF	15:0.2	S	61	1.66	0.579	2.239	290.47	0.251	0.188	75.8	0.196	1.228	0.840391	0.091	36.9	0.695	0.137	998.971	222.435	45.541	150.555
CH	HF	15:0.2	S	62	2.085	0.612	2.697	285.49	0.264	0.25	100.8	0.177	1.183	0.85038	0.124	50	0.685	0.18	981.942	275.391	26.0792	106.003
CH	HF	15:0.2	S	64	2.344	0.751	3.095	320.6	0.249	0.181	72.9	0.186	1.217	0.847165	0.099	39.9	0.69	0.145	1759.61	291.18	37.7685	108.418
CH	HF	15:0.2	S	69	2.279	1.013	3.292	320.08
CH	ML	15:0.2	S	64	1.841	0.776	2.617	311.54	0.116	0.258	104.1	0.217	1.12	0.80625	0.127	51.4	0.733	0.213	883.38	257.633	21.0009	137.057
CH	ML	15:0.2	S	67	1.832	0.506	2.338	287.21	0.136	0.166	67.1	0.198	1.017	0.80531	0.095	38.4	0.757	0.163	1174.06	215.473	12.0976	212.106
CH	ML	15:0.2	S	70	1.591	0.526	2.117	272.99	0.286	0.188	75.8	0.21	1.258	0.833068	0.096	38.9	0.669	0.143	1326.79	209.848	24.1165	138.152
CH	ML	15:0.2	S	68	2.338	0.767	3.105	328.54
CH	WX	15:0.2	S	61	1.632	0.524	2.156	275.62	0.21	0.255	102.8	0.198	1.111	0.821782	0.141	56.7	0.722	0.224	600.408	301.356	8.73662	107.629
CH	WX	15:0.2	S	63	1.742	0.542	2.284	274.62	0.251	0.217	87.6	0.196	1.269	0.845548	0.118	47.7	0.708	0.177	714.86	248.157	17.5091	195.124
CH	WX	15:0.2	S	66	2.132	0.522	2.654	286.34	0.25	0.339	136.9	0.193	1.232	0.843344	0.205	82.6	0.762	0.324	754.32	244.229	34.1043	187.176
CH	WX	15:0.2	S	68	2.025	0.539	2.564	268.51
CH	YT	15:0.2	S	66	1.398	0.429	1.827	265.82	0.245	0.301	121.4	0.183	1.116	0.836022	0.187	75.4	0.678	0.278	1156.02	191.16	32.3111	184.515
CH	YT	15:0.2	S	67	1.519	0.644	2.163	263.96	0.251	0.302	121.8	0.187	1.171	0.840307	0.183	74	0.686	0.272	857.282	234.147	7.81722	79.7021
CH	YT	15:0.2	S	69	1.412	0.461	1.873	270.79	0.209	0.266	107.4	0.202	1.153	0.824805	0.158	63.7	0.687	0.242	619.611	267.674	20.3446	147.718
CH	YT	15:0.2	S	64	1.464	0.51	1.974	271.64
CH	ZS	15:0.2	S	61	1.901	0.641	2.542	327.81	0.216	0.221	89.1	0.225	1.123	0.799644	0.141	56.8	0.702	0.231	670.925	291.012	25.4268	110.092
CH	ZS	15:0.2	S	63	2.372	0.837	3.209	324.15	0.258	0.212	85.5	0.197	1.199	0.835696	0.129	51.9	0.688	0.193	986.909	271.804	23.1043	98.3089
CH	ZS	15:0.2	S	65	2.19	0.824	3.014	303.22	0.153	0.217	87.7	0.216	1.127	0.808341	0.135	54.3	0.665	0.21	733.517	252.975	28.646	135.936
CH	ZS	15:0.2	S	66	1.38	0.532	1.912	263.68
US	GA-1	15:0.2	S	63	2.558	1.393	3.951	333.81	0.216	0.359	145	0.195	1.154	0.831023	0.204	82.2	0.726	0.32	857.25	286.03	14.1945	93.9672
US	GA-1	15:0.2	S	66	2.036	1.016	3.052	326.48	0.233	0.261	105.5	0.196	1.105	0.822624	0.15	60.7	0.734	0.242	1417.59	313.064	36.526	142.799
US	GA-1	15:0.2	S	69	1.747	0.892	2.639	329.29	0.228	0.424	171.3	0.186	1.162	0.839931	0.261	105.2	0.728	0.402	619.717	265.5	11.536	145.307
US	GA-1	15:0.2	S	61	2.209	1.113	3.322	583.82
US	LA-1	15:0.2	S	62	4.179	1.689	5.868	672.78	0.213	0.382	154	0.192	1.129	0.829938	0.221	89.3	0.734	0.351	1008.75	280.944	19.6187	87.806
US	LA-1	15:0.2	S	66	2.838	1.25	4.088	337.95	0.239	0.387	156.3	0.198	1.137	0.825858	0.206	83.1	0.736	0.33	1016.27	291.624	16.0701	131.02
US	LA-1	15:0.2	S	67	2.151	0.92	3.071	325.88	0.106	0.458	185	0.241	1.064	0.773496	0.153	61.6	0.83	0.316	1233.79	264.757	19.9191	100.543
US	LA-1	15:0.2	S	70	3.473	1.333	4.806	404.82
US	LA-5	15:0.2	S	61	3.027	1.283	4.31	380.64	0.251	0.226	91.3	0.164	0.995	0.835176	0.115	46.6	0.816	0.201	1481.55	322.576	17.2463	88.6408
US	LA-5	15:0.2	S	64	2.534	0.928	3.462	400.43	0.198	0.35	141.4	0.217	1.234	0.824149	0.19	76.7	0.709	0.298	746.392	242.662	23.0024	146.308
US	LA-5	15:0.2	S	66	2.416	0.747	3.163	349.37	0.162	0.242	97.6	0.196	1.14	0.82807	0.136	54.7	0.717	0.212	771.487	255.137	15.0486	137.057
US	LA-5	15:0.2	S	68	2.649	1.076	3.725	396.26
US	MS-1	15:0.2	S	62	3.446	1.344	4.79	446.53	0.221	0.222	89.6	0.191	1.229	0.844589	0.118	47.6	0.73	0.18	1270.2	223.376	24.3479	181.818
US	MS-1	15:0.2	S	66	3.323	1.269	4.592	454.21	0.246	0.388	156.5	0.188	1.221	0.846028	0.223	90.1	0.742	0.344	996.964	229.35	26.4375	176.884
US	MS-1	15:0.2	S	69	3.601	1.436	5.037	462.2	0.21	0.344	138.8	0.193	1.136	0.830106	0.199	80.5	0.748	0.321	1180.85	247.837	17.845	141.117
US	MS-1	15:0.2	S	67	3.58	1.422	5.002	453.78
US	SC-1	15:0.2	S	61	3.53	1.692	5.222	443.9	0.206	0.437	176.3	0.196	1.156	0.83045	0.256	103.5	0.725	0.403	599.631	229.151	12.4791	137.936
US	SC-1	15:0.2	S	69	3.409	1.695	5.104	450.92	0.207	0.294	118.6	0.183	1.094	0.832724	0.165	66.5	0.727	0.258	715.263	243.14	16.7141	112.05
US	SC-1	15:0.2	S	70	3.264	1.617	4.881	447.76	0.226	0.422	170.4	0.189	1.169	0.838323	0.265	106.9	0.724	0.408	803.973	259.732	9.42327	120.991
US	SC-1	15:0.2	S	63	4.717	1.981	6.698	481.81
US	TX-1	15:0.2	S	61	1.876	1.075	2.951	431.48	0.234	0.37	149.2	0.188	1.101	0.829246	0.209	84.3	0.696	0.32	986.909	307.876	18.8881	127.085
US	TX-1	15:0.2	S	64	2.04	1.107	3.147	431.79	0.208	0.312	125.9	0.207	1.05	0.802857	0.163	66	0.77	0.287	755.48	380.317	16.0701	100.729
US	TX-1	15:0.2	S	70	3.149	1.623	4.772	440.33	0.226	0.34	137.2	0.177	1.111	0.840684	0.198	80.1	0.772	0.32	869.012	311.878	15.8477	127.853
US	TX-1	15:0.2	S	67	2.725	1.312	4.037	434.36
US	TX-2	15:0.2	S	64	3.566	1.723	5.289	452.75	0.192	0.263	106.2	0.202	1.137	0.822339	0.146	59	0.787	0.251	971.704	206.458	16.1318	127.788
US	TX-2	15:0.2	S	65	4.064	1.694	5.758	443	0.268	0.233	94.1	0.195	1.115	0.825112	0.131	52.8	0.745	0.212	732.683	275.913	19.3652	108.762
US	TX-2	15:0.2	S	66	3.771	1.736	5.507	437.58	0.179	0.33	133.2	0.179	1.007	0.822244	0.166	67	0.785	0.284	890.885	270.926	15.8028	163.318
US	TX-2	15:0.2	S	68	3.609	1.656	5.265	447.99
US	TX-5	15:0.2	S	63	2.762	1.257	4.019	403.66	0.161	0.341	137.6	0.207	1.09	0.810092	0.174	70.4	0.8	0.315	1276	250.02	21.7521	115.14
US	TX-5	15:0.2	S	66	3.31	1.494	4.804	439.45	0.213	0.352	142.2	0.202	1.209	0.83292	0.194	78.2	0.775	0.319	1308.77	242.407	27.6414	121.775
US	TX-5	15:0.2	S	68	2.819	1.256	4.075	404.57	0.217	0.271	109.2	0.179	1.075	0.833488	0.143	57.9	0.682	0.216	862.031	265.065	19.9272	179.875
US	TX-5	15:0.2	S	67	3.431	1.402	4.833	446.66
